# Supplementary material for: Identification and analysis of genes associated with papillary thyroid carcinoma by bioinformatics methods
Source: Biosci Rep. 2019 Apr 2;39(4):BSR20190083. doi: 10.1042/BSR20190083 (PMC6443946; doi:10.1042/BSR20190083)
Supplement: Supplementary file 1 [file bsr20190083_Supp1.xlsx]

## Sheet: Common DEGs
The common differentially expressed genes in the two datasets
No.	Gene symbol	Expression in PTC
1	ID4	down
2	NUP62CL	down
3	C8orf88	down
4	PLA2R1	down
5	PLA2G7	down
6	TIAM2	down
7	OCA2	down
8	RNF150	down
9	KIAA1324	down
10	WFS1	down
11	SGK223	down
12	PFKFB2	down
13	SCN4B	down
14	GSTM3	down
15	NMNAT3	down
16	PRKCQ	down
17	SLC25A15	down
18	ACACB	down
19	CFAP43	down
20	AADACP1	down
21	MDH1B	down
22	PRR15L	down
23	ARHGAP24	down
24	SELENBP1	down
25	MLF1	down
26	CLMN	down
27	C16orf89	down
28	MOB3B	down
29	FMOD	down
30	CYP26B1	down
31	ARHGEF28	down
32	WWOX	down
33	SUCNR1	down
34	KATNAL2	down
35	CRYAB	down
36	PLEKHH1	down
37	GDF10	down
38	TMEM139	down
39	TUB	down
40	TLE1	down
41	ATP2C2	down
42	TSPAN5	down
43	RPS6KA6	down
44	TFPI	down
45	ARHGAP20	down
46	FGFR2	down
47	KCNIP4	down
48	PRKX	down
49	SPTBN1	down
50	LYVE1	down
51	CECR2	down
52	RPS6KA5	down
53	FHDC1	down
54	LOC285097	down
55	ANO5	down
56	GAS1	down
57	NEGR1	down
58	TMEM267	down
59	SLC25A29	down
60	SGCD	down
61	AGPAT4	down
62	ARHGAP6	down
63	PTCSC1	down
64	LOC101929480	down
65	EPC1	down
66	ASXL3	down
67	FAM3B	down
68	TXNL1	down
69	HLF	down
70	TFCP2L1	down
71	AIF1L	down
72	TBX22	down
73	SGPP2	down
74	MARC2	down
75	SORBS2	down
76	LRP2	down
77	NUDT16	down
78	AKAP12	down
79	FBXO15	down
80	GPC3	down
81	MEOX2	down
82	DYNLRB2	down
83	TLE4	down
84	LINGO2	down
85	GLDC	down
86	PDLIM3	down
87	SHANK2	down
88	ADGRA3	down
89	IMPA2	down
90	GPR83	down
91	ADGRV1	down
92	CITED2	down
93	VLDLR	down
94	ADAM22	down
95	FCGBP	down
96	HKDC1	down
97	RUNX1T1	down
98	CTH	down
99	SLC4A4	down
100	SETBP1	down
101	DIO2	down
102	GATM	down
103	HGD	down
104	LRRC2	down
105	TNS3	down
106	PLCH1	down
107	DIRAS2	down
108	ABI3BP	down
109	TMEM178A	down
110	DPP6	down
111	RGS16	down
112	IP6K3	down
113	ZNF658	down
114	FAXDC2	down
115	LRIG1	down
116	MAMDC2	down
117	CCL28	down
118	MAFB	down
119	SORD	down
120	NUPR1	down
121	CCDC146	down
122	HBB	down
123	DCN	down
124	TCF7L1	down
125	SDPR	down
126	CA4	down
127	EFEMP1	down
128	ADAMTS5	down
129	SLC1A1	down
130	PID1	down
131	DNALI1	down
132	KY	down
133	PLSCR4	down
134	WASF3	down
135	MT1G	down
136	BTBD11	down
137	IRS1	down
138	LMOD1	down
139	FREM2	down
140	PEG3	down
141	ESRRG	down
142	SCUBE3	down
143	RASSF9	down
144	SRPX	down
145	BMP8A	down
146	UGT8	down
147	CCDC85A	down
148	IQGAP2	down
149	TBC1D4	down
150	SYNE1	down
151	PKNOX2	down
152	LOC646736	down
153	NCAM1	down
154	ANGPTL1	down
155	LAYN	down
156	SLC25A33	down
157	CFD	down
158	GLT8D2	down
159	CDON	down
160	CXCL12	down
161	FHL1	down
162	DACT1	down
163	EPHB1	down
164	BCL2	down
165	OGDHL	down
166	STARD13	down
167	LIFR	down
168	CENPJ	down
169	GNA14	down
170	RAP1GAP	down
171	STXBP5L	down
172	DGKI	down
173	TPPP	down
174	PRTG	down
175	CCL21	down
176	CWH43	down
177	LOC440934	down
178	DPT	down
179	FRAS1	down
180	IRS4	down
181	TTC30A	down
182	PPM1L	down
183	ANK2	down
184	PRDM16	down
185	COL23A1	down
186	MMRN1	down
187	DIS3L2	down
188	MT1F	down
189	CD36	down
190	TCEAL2	down
191	RYR2	down
192	TMEM171	down
193	CLCNKB	down
194	DLG2	down
195	C11orf74	down
196	MT1M	down
197	ITPR1	down
198	RGS8	down
199	ANKRD37	down
200	DEPTOR	down
201	FOXP2	down
202	GHR	down
203	SERTM1	down
204	ANKRD18A	down
205	WSCD2	down
206	ALDH1A1	down
207	CNTN3	down
208	DPY19L2	down
209	WDR72	down
210	GJB6	down
211	SLC26A7	down
212	ZMAT4	down
213	SLC26A4	down
214	AOX1	down
215	SMAD9	down
216	EPHA3	down
217	PAPSS2	down
218	PAK3	down
219	CSGALNACT1	down
220	PROM1	down
221	PPARGC1A	down
222	PBX4	down
223	FAM167A	down
224	CRABP1	down
225	OTOS	down
226	SLITRK5	down
227	CUX2	down
228	MRO	down
229	BEX1	down
230	RASSF6	down
231	ELMO1	down
232	ZFPM2	down
233	TDRD9	down
234	AQP4	down
235	ADH1B	down
236	AGTR1	down
237	MPPED2	down
238	GPM6A	down
239	CDH16	down
240	TNFRSF11B	down
241	SMOC2	down
242	AVPR1A	down
243	SLC26A4-AS1	down
244	IGFBPL1	down
245	MUM1L1	down
246	KIT	down
247	FABP4	down
248	LRP1B	down
249	IPCEF1	down
250	SPX	down
251	TPO	down
252	DIO1	down
253	PKHD1L1	down
254	TFF3	down
255	GABRB2	up
256	CHI3L1	up
257	PRR15	up
258	SERPINA1	up
259	CITED1	up
260	ZCCHC12	up
261	TENM1	up
262	CLDN1	up
263	SFTPB	up
264	TACSTD2	up
265	SLC34A2	up
266	CYP1B1	up
267	GDF15	up
268	DPP4	up
269	DCSTAMP	up
270	PDLIM4	up
271	LRP4	up
272	COMP	up
273	ARHGAP36	up
274	HMGA2	up
275	RXRG	up
276	LRRK2	up
277	ENTPD1	up
278	CXCL14	up
279	ALOX5	up
280	SCEL	up
281	IGSF1	up
282	AHNAK2	up
283	SYTL5	up
284	QPCT	up
285	CST6	up
286	LPAR5	up
287	NGEF	up
288	CDH3	up
289	NMU	up
290	AGR2	up
291	FAM20A	up
292	KRT19	up
293	FN1	up
294	SLC27A6	up
295	PDZK1IP1	up
296	TUSC3	up
297	RUNX2	up
298	KCNJ2	up
299	PROS1	up
300	LAMB3	up
301	CAMK2N1	up
302	PLXNC1	up
303	TIMP1	up
304	C19orf33	up
305	GALE	up
306	ICAM1	up
307	CCL18	up
308	METTL7B	up
309	SCG5	up
310	DUSP5	up
311	TMEM163	up
312	DTX4	up
313	PCSK2	up
314	LIPH	up
315	KLK10	up
316	PLAU	up
317	PSD3	up
318	RYR1	up
319	APOE	up
320	TESC	up
321	ADAMTS9	up
322	SLPI	up
323	TIAM1	up
324	C4orf48	up
325	CTSH	up
326	UPP1	up
327	PDE5A	up
328	ABCC3	up
329	GABBR2	up
330	SDC4	up
331	NRCAM	up
332	TGFA	up
333	FAXC	up
334	LCN2	up
335	CTSC	up
336	VCAN	up
337	DUSP4	up
338	PELI1	up
339	TMPRSS4	up
340	MET	up
341	COL13A1	up
342	ITGA2	up
343	LONRF2	up
344	ST6GALNAC5	up
345	KCNN4	up
346	CXCL2	up
347	COL1A1	up
348	SYTL1	up
349	CLDN10	up
350	NRP2	up
351	MPZL2	up
352	STK32A	up
353	GALNT7	up
354	LGALS3	up
355	NELL2	up
356	NHSL2	up
357	THRSP	up
358	FRMD5	up
359	APOC1	up
360	AMIGO2	up
361	FRMD3	up
362	CFI	up
363	TMC6	up
364	EPPK1	up
365	SPOCK2	up
366	TNRC6C-AS1	up
367	ADTRP	up
368	ALDH1A3	up
369	BCAT1	up
370	PHLDA2	up
371	YME1L1	up
372	RAB27A	up
373	PTPRE	up
374	SFN	up
375	CD55	up
376	ALOX15B	up
377	CD109	up
378	HLA-DQB2	up
379	CDH2	up
380	C8orf4	up
381	ETV5	up
382	SEL1L3	up
383	NOD1	up
384	MXRA8	up
385	DUSP6	up
386	BID	up
387	TGFBR1	up
388	DIRAS3	up
389	GOLT1A	up
390	SHC3	up
391	KLK7	up
392	TYMS	up
393	FOXQ1	up
394	ADM	up
395	GGCT	up
396	BASP1	up
397	SCD	up
398	LOC101930164	up
399	COL8A2	up
400	SLIT1	up
401	ZMAT3	up
402	CDKN1A	up
403	KISS1R	up
404	HEY2	up
405	EDIL3	up
406	PNP	up
407	UBE2QL1	up
408	MMP16	up
409	EMILIN2	up
410	LAMP5	up
411	MACROD2	up
412	CDC42EP3	up
413	MUC1	up
414	C11orf80	up
415	PRSS23	up
416	MDK	up
417	CDKN2B	up
418	CHST2	up
419	INHBA	up
420	TMEM173	up
421	TNIK	up
422	PDZRN4	up
423	PLAG1	up
424	S100A2	up
425	MMP7	up
426	LEMD1	up
427	GLDN	up
428	CKS2	up
429	TIPARP	up
430	LOC400794	up
431	CTSS	up
432	PLAUR	up
433	CEACAM6	up
434	DEPDC1B	up
435	ARMCX3	up
436	MRC2	up
437	TRDV3	up
438	INHBB	up
439	NOX4	up
440	COL11A1	up
441	C1orf116	up
442	HPN	up
443	NFE2L3	up
444	TNFRSF10C	up
445	PRDM1	up
446	ECM1	up
447	CCND1	up
448	TMCC3	up
449	NR2F1-AS1	up
450	SPINT1	up
451	IL1RN	up
452	TNFRSF12A	up
453	CHPT1	up
454	IL17RD	up
455	CENPU	up
456	LOC100507165	up
457	CCL13	up
458	COL10A1	up
459	EVA1A	up
460	CDH6	up
461	ULBP2	up
462	COL8A1	up
463	KLHDC8A	up
464	STAT1	up
465	DDB2	up
466	TRIM14	up
467	MACC1	up
468	TPD52L1	up
469	LPL	up
470	EPS8	up
471	MARCO	up
472	SPINK2	up
473	SMIM10L2A	up
474	LAMC2	up
475	TNFSF15	up
476	CORO2A	up
477	GLRB	up
478	NAB2	up
479	TNFRSF21	up
480	S100A11	up
481	ERBB3	up
482	CPNE4	up
483	FLRT3	up
484	TREM1	up
485	NPC2	up
486	IER5L	up
487	TMEM100	up
488	IGF2BP2	up
489	FAM84A	up
490	GJB3	up
491	ICAM4	up
492	SERINC2	up
493	FAS	up
494	GLT1D1	up
495	NT5E	up
496	SPOCK1	up
497	SPATA18	up
498	MTUS1	up
499	HRH1	up
500	MIR31HG	up
501	MAMLD1	up
502	ST8SIA4	up
503	KCNQ3	up
504	HDAC9	up
505	NAT8L	up
506	UNC5CL	up
507	STMN2	up
508	CCND2	up
509	RHOBTB3	up
510	RMI2	up
511	SHROOM4	up
512	SAMD4A	up
513	IL1RAP	up
